# Supplementary material for: Leveraging 16S rRNA data to uncover vaginal microbial signatures in women with cervical cancer
Source: Front Cell Infect Microbiol. 2023 Jan 19;13:1024723. doi: 10.3389/fcimb.2023.1024723 (PMC9892946; doi:10.3389/fcimb.2023.1024723)
Supplement: Supplementary file 3 [file Table_1.xlsx]

## Sheet: Sheet1
Supplementary Table 1 The proportion of sub-CSTs according to the variables relevant to the disease, study and hypervariable region.
CST	Cancer (N, %)	Control (N, %)	Total (N, %)
I-A	7 (13.73)	51 (42.50)	58 (56.23)
I-B	1 (1.96)	17 (14.17)	18 (16.13)
IV-A	2 (3.92)	4 (3.33)	5 (7.25)
IV-B	5 (9.80)	15 (12.50)	20 (22.30)
IV-C0	23 (45.10)	14 (11.67)	37 (56.77)
IV-C1	5 (9.80)	12 (10.00)	17 (19.80)
IV-C2	1 (1.96)	0 (0)	1 (1.96)
IV-C3	2 (3.92)	6(5.00)	8 (8.92)
IV-C4	5(9.80)	1 (0.83)	6 (10.63)
CST	Chia-SH (N, %)	China-GX (N, %)	USA1 (N, %)	USA2 (N, %)	Total (N, %)
I-A	53 (68.83)	0 (0)	2 (4.76)	3 (10.71)	58 (84.31)
I-B	8 (10.39)	0 (0)	5 (11.90)	5 (17.86)	18 (40.15)
IV-A	2 (2.60)	0 (0)	1 (2.38)	3 (10.71)	5 (15.69)
IV-B	9 (11.69)	5 (20.83)	5 (11.90)	1 (3.57)	20 (47.80)
IV-C0	4 (5.19)	11 (45.83)	14 (33.33)	8 (28.57)	37 (112.93)
IV-C1	0 (0)	2 (8.33)	9 (21.43)	6 (21.43)	17 (51.19)
IV-C2	0 (0)	1 (4.17)	0 (0)	0 (0)	1 (4.17)
IV-C3	0 (0)	2 (8.33)	6 (14.29)	0 (0)	8 (22.62)
IV-C4	1 (1.30	3 (12.50)	0 (0)	2 (7.14)	6 (20.94)
CST	V3-4 (N, %)	V4 (N, %)	Total (N, %)
I-A	55(38.46)	3 (10.71)	58 (49.18)
I-B	13 (9.09)	5 (17.87)	18 (26.95)
IV-A	3 (2.10)	3 (10.71)	5 (12.81)
IV-B	19 (13.289)	1 (3.57)	20 (16.86)
IV-C0	29 (20.28)	8 (28.57)	37 (48.85)
IV-C1	11 (7.69)	6 (21.43)	17 (29.12)
IV-C2	1 (0.70)	0 (0)	1 (0.70)
IV-C3	8 (5.59)	0 (0)	8 (5.59)
IV-C4	4 (2.80)	2 (7.14)	6 (9.94)
