# Supplementary material for: Leveraging 16S rRNA data to uncover vaginal microbial signatures in women with cervical cancer
Source: Front Cell Infect Microbiol. 2023 Jan 19;13:1024723. doi: 10.3389/fcimb.2023.1024723 (PMC9892946; doi:10.3389/fcimb.2023.1024723)
Supplement: Supplementary file 4 [file Table_2.xlsx]

## Sheet: Sheet1
Supplementary Table 2 Permutational multivariate analysis of variance between cervical cancer-related vaginal microbiome profiles and factors at the genus level
Factor	Df	Sums of squares	Mean squares	F.Model	Variation (R2)	Pr (>F)
Disease	1	0.220241	0.220241	0.60489	0.00356646	0.688
Study	3	6.73379	2.2446	6.81299	0.109043	0.001
Hypervariable region	1	3.81677	3.81677	11.1334	0.0618066	0.001
