# Supplementary material for: Leveraging 16S rRNA data to uncover vaginal microbial signatures in women with cervical cancer
Source: Front Cell Infect Microbiol. 2023 Jan 19;13:1024723. doi: 10.3389/fcimb.2023.1024723 (PMC9892946; doi:10.3389/fcimb.2023.1024723)
Supplement: Supplementary file 5 [file Table_3.xlsx]

## Sheet: Sheet1
Supplementary Table 3 Betadisper analysis among cervical cancer-related vaginal microbiome samples at the genus level according to the variables relevant to the disease, study and hypervariable region
Factor	Df	Sums of squares	Mean squares	F.Model	N.Perm	Pr (>F)
Disease	1	0.0109303	0.0109303	1.78645	999	0.169
Residuals	169	1.03401	0.00611843
Factor	Df	Sums of squares	Mean squares	F.Model	N.Perm	Pr (>F)
Study	3	0.389642	0.129881	6.51143	999	0.001
Residuals	167	3.33107	0.0199465
Factor	Df	Sums of squares	Mean squares	F.Model	N.Perm	Pr (>F)
Hypervariable region	1	0.11572	0.11572	8.21888	999	0.006
Residuals	169	2.37948	0.0140797
